# Supplementary material for: Physiological, Metabolic, and Transcriptomic Analyses Reveal Mechanisms of Proliferation and Somatic Embryogenesis of Litchi (Litchi chinensis Sonn.) Embryogenic Callus Promoted by D-Arginine Treatment
Source: Int J Mol Sci. 2024 Apr 2;25(7):3965. doi: 10.3390/ijms25073965 (PMC11012067; doi:10.3390/ijms25073965)
Supplement: Supplementary file 1 [file ijms-25-03965-s001.zip › Table S1.xlsx]

## Sheet: Sheet1
Table S1: Differentially expressed transcription factor genes of M3_9d vs Ar3_9d
Gene ID	Family	Gene	Gene_Name	Padj	Log2FoldChange	Type
LITCHI022746.m1	AP2/ERF-ERF	ERF6	Ethylene-responsive transcription factor 6	0.00157485	3.54207	up
LITCHI017424.m1	AP2/ERF-ERF	ERF016	Ethylene-responsive transcription factor ERF016	0.0026439	5.95114	up
LITCHI013074.m1	AP2/ERF-ERF	ERF4	Ethylene-responsive transcription factor 4	0.00279648	1.7518	up
LITCHI014444.m1	AP2/ERF-ERF	RAP2-3	Ethylene-responsive transcription factor RAP2-3	0.0302233	-1.97051	down
LITCHI028965.m1	AP2/ERF-ERF	PUB17	RING-type E3 ubiquitin transferase	0.0361951	2.43657	up
LITCHI017494.m1	AP2/ERF-RAV	ERF017	Ethylene-responsive transcription factor ERF017	4.35733e-05	7.0703	up
LITCHI019559.m1	bHLH	PRE5	Transcription factor PRE5	1.64118e-06	2.86839	up
LITCHI011679.m2	bHLH	BHLH80	Transcription factor bHLH80	0.00946153	-1.34148	down
LITCHI020425.m1	bHLH	MYC2	ZBF1	0.0334744	2.37923	up
LITCHI001463.m1	C2H2	ZAT10	Zinc finger protein ZAT10	2.65508e-05	4.26067	up
LITCHI018472.m1	C2H2	ZAT11	ZAT11	0.00122387	4.541	up
LITCHI010840.m1	C2H2	ZAT10	Zinc finger protein ZAT10	0.00176578	3.88363	up
LITCHI024142.m2	C3H			1.12357e-05	-1.49128	down
LITCHI027327.m1	C3H	CZF1	Zinc finger CCCH domain-containing protein 29	6.52362e-05	3.22712	up
LITCHI027322.m1	C3H	CZF1	Zinc finger CCCH domain-containing protein 29	0.000157331	3.18752	up
LITCHI001091.m1	GARP-G2-like			0.0479337	3.48656	up
LITCHI013048.m1	HB-other			0.00454948	-1.17771	down
LITCHI027093.m1	MYB			0.00317512	1.62336	up
LITCHI026620.m1	MYB	ATMYB2	ATMYB2	0.0244792	2.81865	up
LITCHI030156.m4	MYB-related			0.0420633	-1.09079	down
LITCHI019327.m2	MYB-related	BIM2	Transcription factor BIM2	0.0456234	-5.53386	down
LITCHI007385.m1	NAC	NAC002	NAC domain-containing protein 2	0.000491257	1.71673	up
LITCHI011550.m3	NAC	NAC017	NAC017	0.0345241	1.22659	up
LITCHI023926.m10	NF-YA	NFYA9	Nuclear transcription factor Y subunit A-9	0.00325653	-2.41192	down
LITCHI013698.m1	NF-YB	NFYB9	Nuclear transcription factor Y subunit B-9	0.00503812	-6.0732	down
LITCHI020433.m1	PLATZ			0.00518706	1.1931	up
LITCHI017075.m3	Tify	TIFY8	Protein TIFY 8	0.00247514	-1.40391	down
LITCHI021964.m1	WRKY	WRKY41	Probable WRKY transcription factor 41	2.28092e-05	5.5708	up
LITCHI031153.m1	WRKY	WRKY33	WRKY33	3.60744e-05	2.13753	up
LITCHI016896.m1	WRKY	WRKY18	WRKY like transcription factor	0.000742845	2.04413	up
LITCHI018082.m1	WRKY	WRKY33	WRKY33	0.0211456	4.81238	up
LITCHI030932.m1	WRKY	WRKY40	Probable WRKY transcription factor 40	0.0217641	2.08599	up
LITCHI025778.m1	WRKY	WRKY22	WRKY transcription factor 22	0.0345241	2.11001	up
LITCHI018082.m4	WRKY	WRKY33	WRKY33	0.0379836	5.55901	up
LITCHI029600.m1	WRKY	WRKY42	WRKY transcription factor 42	0.0496415	1.04486	up
