# Supplementary material for: Physiological, Metabolic, and Transcriptomic Analyses Reveal Mechanisms of Proliferation and Somatic Embryogenesis of Litchi (Litchi chinensis Sonn.) Embryogenic Callus Promoted by D-Arginine Treatment
Source: Int J Mol Sci. 2024 Apr 2;25(7):3965. doi: 10.3390/ijms25073965 (PMC11012067; doi:10.3390/ijms25073965)
Supplement: Supplementary file 1 [file ijms-25-03965-s001.zip › Table S2.xlsx]

## Sheet: Sheet1
Table S2: Differentially expressed transcription factor genes of M3_18d vs Ar3_18d
Gene ID	Family	Gene	Gene_Name	Padj	Log2FoldChange	Type
LITCHI007217.m1	AP2/ERF-AP2	AIL6	AINTEGUMENTA-like 6	0.0235222	-1.53448	down
LITCHI026946.m4	AP2/ERF-ERF			0.000232266	-7.19059	down
LITCHI014444.m1	AP2/ERF-ERF	RAP2-3	Ethylene-responsive transcription factor RAP2-3	0.00106401	-2.17826	down
LITCHI025821.m1	AP2/ERF-ERF	CRF5	Ethylene-responsive transcription factor CRF5	0.00276556	-2.29956	down
LITCHI006674.m1	bZIP	GBF1	Z-box binding factor 2 protein	0.000816961	-1.65303	down
LITCHI006525.m2	C2C2-GATA	GATA5	GATA transcription factor 5	0.00665247	-4.88165	down
LITCHI021335.m4	C2H2			0.000173403	-7.51654	down
LITCHI020088.m1	C2H2	MBS2	Protein METHYLENE BLUE SENSITIVITY 2	0.00615974	-2.0933	down
LITCHI006667.m1	C2H2	ENY	IDD1	0.0285857	2.36954	up
LITCHI004188.m1	C2H2			0.0427164	-1.40328	down
LITCHI019134.m2	C3H			0.00360791	-4.82175	down
LITCHI027322.m1	C3H	CZF1	Zinc finger CCCH domain-containing protein 29	0.00821931	1.81659	up
LITCHI024142.m3	C3H			0.0108712	-4.10469	down
LITCHI027327.m1	C3H	CZF1	Zinc finger CCCH domain-containing protein 29	0.0128974	1.64238	up
LITCHI009818.m1	C3H	HUA1	HUA1	0.0229433	-1.83614	down
LITCHI014558.m4	C3H			0.0348418	5.45769	up
LITCHI011183.m1	CSD	CSP1	Cold shock protein 1	2.08693e-05	-3.40381	down
LITCHI022755.m2	HB-HD-ZIP	HAT2	Homeobox-leucine zipper protein HAT2	0.000298832	-7.11952	down
LITCHI020514.m2	HB-HD-ZIP	HAT5	HD-ZIP-1	0.0156025	-2.54055	down
LITCHI009313.m1	HSF	HSFB2A	HSFB2A	0.0105323	-2.03077	down
LITCHI016581.m1	HSF	HSFA2	Heat stress transcription factor A-2	0.011576	-2.18774	down
LITCHI008482.m1	LOB	LBD41	LOB domain-containing protein 41	8.00578e-05	-2.33242	down
LITCHI019543.m2	MYB-related	MYB30	Transcription factor MYB30	0.00798085	-4.77779	down
LITCHI026770.m2	MYB-related	LHY	LHY1	0.026493	5.62363	up
LITCHI013698.m1	NF-YB	NFYB9	Nuclear transcription factor Y subunit B-9	0.00163766	-6.97753	down
LITCHI013708.m1	NF-YB	NFYB3	Nuclear transcription factor Y subunit B-3	0.00869912	-3.0988	down
LITCHI029798.m1	NF-YB	NFYB6	Nuclear transcription factor Y subunit B-6	0.0108493	-2.38745	down
LITCHI018612.m1	TCP	TCP11	Transcription factor TCP11	0.0344102	-1.45884	down
LITCHI018205.m6	Trihelix	GT-3A	Trihelix transcription factor GT-3a	0.000979904	-4.87072	down
LITCHI018756.m1	Trihelix			0.00435764	-2.10426	down
LITCHI028982.m2	WRKY	WRKY65	At1g29280	0.0114362	-5.66586	down
LITCHI026906.m2	WRKY	WRKY46	Probable WRKY transcription factor 46	0.0258544	5.77006	up
LITCHI030932.m1	WRKY	WRKY40	Probable WRKY transcription factor 40	0.0279757	2.64719	up
LITCHI018082.m1	WRKY	WRKY33	WRKY33	0.0312977	4.68146	up
