# Supplementary material for: Physiological, Metabolic, and Transcriptomic Analyses Reveal Mechanisms of Proliferation and Somatic Embryogenesis of Litchi (Litchi chinensis Sonn.) Embryogenic Callus Promoted by D-Arginine Treatment
Source: Int J Mol Sci. 2024 Apr 2;25(7):3965. doi: 10.3390/ijms25073965 (PMC11012067; doi:10.3390/ijms25073965)
Supplement: Supplementary file 1 [file ijms-25-03965-s001.zip › Table S3.xlsx]

## Sheet: Sheet1
Table S3: Effect of D-Arg on PAs content in Litchi EC.
	M3_0d_1	M3_0d_2	M3_0d_3	M3_9d_1	M3_9d_2	M3_9d_3	M3_18d_1	M3_18d_2	M3_18d_3	Ar3_0d_1	Ar3_0d_2	Ar3_0d_3	Ar3_9d_1	Ar3_9d_2	Ar3_9d_3	Ar3_18d_1	Ar3_18d_2	Ar3_18d_3
Put(ng/gFW)	95.0216	56.4332	96.7328	92.1855	102.207	98.8321	67.569	75.8265	61.601	95.0216	56.4332	96.7328	25.3841	26.5398	29.3776	14.4691	19.0112	14.2305
Spd(ng/gFW)	3.2653	2.26761	4.93945	14.7801	16.0108	16.6307	14.0372	8.60979	7.59919	3.2653	2.26761	4.93945	9.90085	10.6634	8.84194	7.94119	9.88761	6.69098
Spm(ng/gFW)	32.653	22.6761	49.3945	147.801	160.108	166.307	140.372	86.0979	75.9919	32.653	22.6761	49.3945	99.0085	106.634	88.4194	79.4119	98.8761	66.9098
(Spd+Spm)/Put	0.378001	0.442004	0.561691	1.76363	1.72316	1.851	2.28521	1.24901	1.35698	0.378001	0.442004	0.561691	4.29045	4.41967	3.31073	6.0372	5.72103	5.17204
average value			0.460565			1.77926			1.6304			0.460565			4.00695			5.64342
standard deviation			0.093241			0.0653353			0.569651			0.093241			0.606394			0.437767
